# Supplementary material for: Co-Designing an Inclusive Stakeholder Engagement Strategy for Rehabilitation Technology Training Using the I-STEM Model
Source: Int J Environ Res Public Health. 2025 Dec 20;23(1):13. doi: 10.3390/ijerph23010013 (PMC12841479; doi:10.3390/ijerph23010013)
Supplement: Supplementary file 1 [file ijerph-23-00013-s001.zip]

Archive with 5 entries (3 files):
- ijerph-3987452-supplementary/
- ijerph-3987452-supplementary/ijerph-3987452-supplementary material/
- ijerph-3987452-supplementary/ijerph-3987452-supplementary material/S1 Table.pdf
- ijerph-3987452-supplementary/ijerph-3987452-supplementary material/S1 Text.pdf
- ijerph-3987452-supplementary/ijerph-3987452-supplementary material/S2 Text.pdf
